# Supplementary material for: In vitro reversion of activated primary human hepatic stellate cells
Source: Fibrogenesis Tissue Repair. 2015 Aug 6;8:14. doi: 10.1186/s13069-015-0031-z (PMC4527231; doi:10.1186/s13069-015-0031-z)
Supplement: Additional file 1: — Supplementary figures. (ZIP 4596 kb) [file 13069_2015_31_MOESM1_ESM.zip]

Archive with 1 entries (1 files):
- 9980983171689810_add1.rar
