# Supplementary material for: In vitro reversion of activated primary human hepatic stellate cells
Source: Fibrogenesis Tissue Repair. 2015 Aug 6;8:14. doi: 10.1186/s13069-015-0031-z (PMC4527231; doi:10.1186/s13069-015-0031-z)
Supplement: Additional file 2: — List of overlapping genes at least 2-fold differentially expressed upon in vitro activation and reversion of human HSCs. (XLSX 27 kb) [file 13069_2015_31_MOESM2_ESM.xlsx]

## Sheet: Sheet1
Gene Symbol	Entrez Gene	Fold change (>= 2.0 )([qHSC] vs [aHSC]	Regulation [qHSC] vs [aHSC]	Fold change (>= 2.0 ) [aHSC] vs [rHSC]	Regulation [aHSC] vs [rHSC]
C21orf7	56911	54.6604	Up	2.72131	Down
RGS4	5999	41.9139	Up	3.85377	Down
C4orf49	84709	41.3485	Up	2.0233	Down
CCDC80	151887	38.8167	Up	3.09141	Down
KIAA1199	57214	34.6571	Up	5.95497	Down
ITGBL1	9358	30.6208	Up	2.32421	Down
CPA4	51200	30.35	Up	3.65839	Down
TNFRSF11B	4982	28.5336	Up	3.23939	Down
FST	10468	26.9307	Up	2.35106	Down
ANKRD1	27063	26.7416	Up	4.74623	Down
TNNT2	7139	24.9016	Up	34.4829	Down
LOX	4015	24.533	Up	2.32636	Down
ASPN	54829	24.2757	Up	3.50401	Down
FAP	2191	23.5882	Up	2.73874	Up
NRXN3	9369	23.4355	Up	2.30766	Down
FLNC	2318	21.9465	Up	2.13851	Down
ITGA11	22801	20.0348	Up	3.14351	Down
SERPINE2	5270	18.4414	Up	3.00269	Down
EDIL3	10085	16.8185	Up	2.46871	Down
ACTG2	72	16.2921	Up	10.0042	Down
SULT1E1	6783	15.9754	Up	10.5513	Down
ALDH1L2	160428	15.0257	Up	2.1516	Down
ALPK2	115701	14.0781	Up	3.71234	Down
TGFBR1	7046	13.9761	Up	2.08595	Down
SCN9A	6335	13.7993	Up	2.60279	Down
LOXL1	4016	13.7762	Up	4.2872	Down
C1orf198	84886	12.9666	Up	3.88188	Down
CD248	57124	12.5204	Up	3.57456	Down
DDAH1	23576	11.9246	Up	2.23468	Down
MEST	4232	11.4656	Up	4.58214	Down
EFEMP1	2202	11.2706	Up	3.85716	Down
TAGLN	6876	10.9738	Up	2.81946	Down
ACTA2	59	10.8958	Up	4.13684	Down
DIAPH3	81624	10.8457	Up	2.01263	Down
PLAT	5327	10.5849	Up	2.11668	Up
RGMB	285704	10.4517	Up	2.10974	Down
HSPB6	126393	10.1005	Up	2.79866	Down
ASNS	440	10.069	Up	2.46898	Down
SCUBE3	222663	9.97677	Up	4.99759	Down
PAPPAS	493913	9.79341	Up	4.00692	Up
OXTR	5021	9.556	Up	6.38324	Down
S1PR3	1903	9.20708	Up	2.60685	Up
MAMDC2	256691	8.78098	Up	5.97046	Down
TMEM158	25907	8.77939	Up	2.78388	Up
KRT18	3875	8.75595	Up	3.82264	Down
TNC	3371	8.47902	Up	2.19259	Down
ITGA7	3679	8.46981	Up	3.50799	Down
ADAM12	8038	8.42799	Up	3.79819	Down
SYNPO2L	79933	8.21167	Up	8.64319	Down
SYNPO2	171024	8.19736	Up	2.23432	Down
GPR1	2825	8.06195	Up	2.92366	Down
PAPPA	5069	8.03522	Up	3.67676	Up
VLDLR	7436	8.01736	Up	2.05434	Down
MYL9	10398	7.98535	Up	2.09906	Down
CA12	771	7.66873	Up	3.00894	Down
GDF6	392255	7.53132	Up	2.93324	Down
CRYAB	1410	7.50388	Up	3.47046	Down
LBH	81606	7.34934	Up	4.10026	Down
BST1	683	7.29726	Up	2.31764	Down
LMCD1	29995	6.94161	Up	5.83732	Down
COL5A1	1289	6.89295	Up	3.07105	Down
ENAH	55740	6.78449	Up	2.19607	Down
MEOX2	4223	6.64801	Up	5.41476	Down
PRSS12	8492	6.5984	Up	2.21878	Down
MMP1	4312	6.5882	Up	8.34662	Up
SLC24A3	57419	6.45944	Up	5.62188	Down
SPEG	10290	6.44922	Up	3.54851	Down
LOC728264	728264	6.31227	Up	3.50188	Down
FSTL1	11167	6.23886	Up	2.09552	Down
CNN1	1264	6.18889	Up	7.55496	Down
PHGDH	26227	6.09799	Up	2.16175	Down
ABI3BP	25890	6.0814	Up	2.57832	Down
GCNT4	51301	6.02637	Up	3.87886	Down
ROR1	4919	5.96181	Up	4.11724	Down
KCNMA1	3778	5.96096	Up	2.07923	Down
ACAN	176	5.94926	Up	4.27692	Down
KCNK2	3776	5.92064	Up	2.40465	Down
SRPX2	27286	5.90347	Up	2.01947	Up
AMIGO2	347902	5.89426	Up	2.58368	Up
GPC1	2817	5.86794	Up	3.32411	Down
CERKL	375298	5.82475	Up	2.38824	Up
SERPINB2	5055	5.81007	Up	3.90511	Up
MFAP4	4239	5.80172	Up	4.17773	Down
PRR16	51334	5.79652	Up	2.56713	Down
GDF5	8200	5.65706	Up	4.87591	Down
MARCH4	57574	5.5776	Up	2.86022	Down
FOXF1	2294	5.42669	Up	2.01933	Up
CSRP2	1466	5.40629	Up	2.7687	Down
BPGM	669	5.30531	Up	2.07922	Down
FHL1	2273	5.26556	Up	3.61343	Down
DRAM1	55332	5.24376	Up	3.12808	Up
SEPT11	55752	5.20443	Up	2.36851	Down
LMOD1	25802	5.12729	Up	3.30496	Down
MFGE8	4240	5.05903	Up	2.14376	Down
JUB	84962	5.02544	Up	2.20752	Down
DEPDC6	64798	4.99739	Up	3.4845	Down
PRSS35	167681	4.97278	Up	4.61672	Down
TUFT1	7286	4.81505	Up	3.88885	Down
PDE1C	5137	4.77545	Up	5.08838	Down
ITGA3	3675	4.67346	Up	3.3329	Down
TNNC1	7134	4.59986	Up	5.32859	Down
PDCD1LG2	80380	4.54972	Up	2.92227	Down
CALD1	800	4.54919	Up	2.42601	Down
PAMR1	25891	4.51915	Up	2.08126	Up
MN1	4330	4.44163	Up	2.0331	Down
MYBL1	4603	4.42785	Up	2.83637	Down
COL6A1	1291	4.41588	Up	2.41225	Down
PPP1R14A	94274	4.35167	Up	3.72913	Down
C14orf139	79686	4.35126	Up	2.70347	Down
SH2D4A	63898	4.27316	Up	2.01411	Down
KRT7	3855	4.27127	Up	7.95649	Down
PLA2G4A	5321	4.18834	Up	5.36556	Up
CTPS	1503	4.11855	Up	2.08147	Down
ITGA4	3676	4.05523	Up	2.2673	Up
PRKCA	5578	4.03453	Up	2.1778	Down
NGF	4803	3.93196	Up	2.83501	Down
DAAM2	23500	3.90998	Up	4.69361	Down
DES	1674	3.86356	Up	8.454	Down
SLIT3	6586	3.74212	Up	5.01583	Down
TCEAL7	56849	3.71652	Up	2.01797	Up
SLC7A5	8140	3.71553	Up	3.59762	Down
FGF1	2246	3.70594	Up	2.67749	Down
DCN	1634	3.67185	Up	2.25142	Down
GLS	2744	3.67032	Up	2.05464	Down
SLC8A1	6546	3.65114	Up	3.41585	Down
MYH10	4628	3.64564	Up	2.88837	Down
CSPG4	1464	3.60525	Up	2.93389	Down
FLNA	2316	3.48975	Up	3.07462	Down
NOTCH3	4854	3.46531	Up	3.30856	Down
HSPB7	27129	3.40801	Up	4.31354	Down
SCPEP1	59342	3.40056	Up	2.04737	Up
PRUNE2	158471	3.36111	Up	4.13758	Down
FAM46B	115572	3.34953	Up	5.7263	Down
ITGA2	3673	3.30284	Up	3.95043	Up
TNFRSF12A	51330	3.29938	Up	2.001	Up
LIF	3976	3.17439	Up	4.24248	Up
PDGFA	5154	3.15885	Up	2.04839	Up
PLAU	5328	3.14489	Up	3.18527	Up
CCDC81	60494	3.07798	Up	2.12671	Down
RDH5	5959	2.97242	Up	4.03292	Down
C1orf183	55924	2.9585	Up	2.94337	Down
MYOZ2	51778	2.90722	Up	3.21093	Down
ITGA1	3672	2.84214	Up	3.35862	Up
NEFM	4741	2.81394	Up	5.27513	Up
C5orf62	85027	2.80391	Up	3.33267	Up
FADS3	3995	2.73531	Up	3.39763	Down
CCDC99	54908	2.7188	Up	2.13753	Down
NFASC	23114	2.71284	Up	2.79626	Down
STARD5	80765	2.67902	Up	3.02865	Down
RAMP1	10267	2.60038	Up	3.04196	Down
GAL3ST4	79690	2.57488	Up	2.18203	Up
ERI1	90459	2.53279	Up	2.09522	Up
PTPLA	9200	2.52466	Up	2.37493	Down
ALDH1B1	219	2.49211	Up	3.63117	Down
MRGPRF	116535	2.48856	Up	2.51189	Down
SEMA3B	7869	2.45777	Up	2.28482	Down
GLT25D2	23127	2.44918	Up	2.88347	Down
ADAMTS5	11096	2.37082	Up	5.46639	Down
THBS3	7059	2.36008	Up	3.1104	Down
IL1B	3553	2.2864	Up	18.619	Up
MAP2K3	5606	2.26072	Up	2.77136	Down
CNN2	1265	2.25022	Up	2.13632	Down
PLCB4	5332	2.23331	Up	2.25151	Down
PDLIM7	9260	2.22921	Up	2.11006	Down
DAB2	1601	2.225	Up	2.29017	Down
PDGFRL	5157	2.18954	Up	3.32647	Up
KCTD20	222658	2.18393	Up	2.19401	Down
SGIP1	84251	2.17711	Up	2.08753	Up
SHROOM3	57619	2.16635	Up	2.46906	Down
TRAM2	9697	2.16357	Up	2.00796	Down
POPDC2	64091	2.14885	Up	2.14813	Down
LOH3CR2A	29931	2.11855	Up	2.93963	Down
PYGB	5834	2.11586	Up	2.12294	Down
OSR1	130497	2.11368	Up	2.22829	Down
ATP2B4	493	2.08789	Up	2.33829	Down
FAM155A	728215	2.07865	Up	2.51523	Up
SLC4A5	57835	2.07572	Up	2.08571	Down
NPTX1	4884	2.03729	Up	8.75904	Up
S100A10	6281	2.03536	Up	3.36987	Down
SPATA18	132671	2.00855	Up	2.36722	Up
PLEC	5339	2.02391	Down	2.68374	Down
ANXA10	11199	2.09098	Down	5.5857	Up
PLIN2	123	2.12823	Down	6.34073	Up
RTP4	64108	2.13302	Down	3.06228	Up
IL13RA2	3598	2.20118	Down	8.57781	Up
CNKSR3	154043	2.21416	Down	2.09173	Down
DCTN1	1639	2.2333	Down	2.32662	Down
MEX3A	92312	2.24851	Down	2.17422	Up
ESM1	11082	2.2665	Down	6.58046	Up
RARRES2	5919	2.28004	Down	3.32701	Down
MLYCD	23417	2.28382	Down	2.02274	Up
NDRG4	65009	2.28407	Down	2.1816	Up
HSPB1	3315	2.35387	Down	3.09622	Down
CMAH	8418	2.42763	Down	3.19782	Down
DGKG	1608	2.45062	Down	2.02881	Up
HPCAL1	3241	2.46385	Down	2.47543	Up
SIK1	150094	2.54864	Down	2.80943	Down
RARB	5915	2.71113	Down	7.10959	Up
TSPAN14	81619	2.76528	Down	2.6536	Up
TFPI	7035	2.76987	Down	2.0649	Up
CYP26B1	56603	2.90758	Down	7.02835	Up
LONRF3	79836	2.92517	Down	2.04252	Up
TXNIP	10628	2.99476	Down	2.93122	Down
PTGDS	5730	3.1229	Down	3.35154	Down
AADAC	13	3.15918	Down	10.1585	Up
SATB1	6304	3.17718	Down	2.28201	Up
VCAM1	7412	3.19316	Down	5.24739	Down
ASS1	445	3.23419	Down	3.23886	Down
BMP2	650	3.23913	Down	7.7098	Up
TSPAN13	27075	3.30696	Down	5.16229	Up
LIMS2	55679	3.33038	Down	3.11904	Down
KLF4	9314	3.33577	Down	2.1042	Down
TSC22D3	1831	3.381	Down	2.11506	Down
GRB14	2888	3.46127	Down	2.82052	Up
HSPG2	3339	3.73624	Down	2.23967	Down
STC1	6781	3.80251	Down	6.4438	Up
DUSP6	1848	4.25399	Down	2.81985	Up
IFI30	10437	4.5478	Down	2.30587	Up
KCTD12	115207	4.57396	Down	2.20261	Up
C14orf181	400223	4.63309	Down	2.05647	Up
SLC9A9	285195	4.87659	Down	2.67486	Up
DHRS3	9249	5.00536	Down	6.98836	Up
MTUS1	57509	5.17538	Down	2.36693	Up
CLEC2B	9976	5.3466	Down	2.54215	Up
SOX4	6659	5.40643	Down	4.58386	Up
BCL2A1	597	5.45445	Down	2.32568	Up
DYSF	8291	5.4558	Down	2.68203	Down
ADORA2A	135	5.54753	Down	2.16998	Up
AKR1C1	1645	5.57394	Down	3.36681	Up
ACSL5	51703	5.58997	Down	2.75462	Up
HOXA5	3202	5.66181	Down	2.97581	Up
ADH1B	125	5.86777	Down	3.20532	Down
ADH1C	126	6.10761	Down	2.44374	Down
CD68	968	6.26621	Down	2.82922	Up
RNF144B	255488	6.70127	Down	2.10596	Down
LIMCH1	22998	6.7137	Down	2.01986	Down
ADH1A	124	7.37329	Down	2.60772	Down
RASSF9	9182	7.38578	Down	2.07011	Down
PTPRN2	5799	7.80253	Down	2.16961	Up
RBP1	5947	7.89455	Down	2.19001	Up
PITPNC1	26207	7.89523	Down	2.00112	Up
ID3	3399	7.90988	Down	2.93851	Up
ITIH3	3699	8.17324	Down	2.74417	Down
SSTR1	6751	8.27543	Down	2.18381	Down
AKR1C2	1646	8.31127	Down	2.75036	Up
THBD	7056	8.33769	Down	2.34729	Up
PPAP2B	8613	8.60775	Down	2.65366	Down
NFKBIA	4792	9.42061	Down	2.4793	Up
CD14	929	9.74819	Down	3.054	Down
PDK4	5166	10.0045	Down	5.27153	Up
RPS6P6	728131	10.953	Down	2.42534	Up
ADAMTS4	9507	11.136	Down	2.52152	Up
CLEC3B	7123	11.1893	Down	3.07785	Down
GBP4	115361	11.2639	Down	4.81249	Up
C10orf58	84293	11.681	Down	3.66241	Up
ALPL	249	12.4088	Down	2.65518	Down
ALDH1A1	216	12.7519	Down	3.86865	Up
AQP1	358	12.8896	Down	7.03093	Down
ST6GAL1	6480	13.0017	Down	2.2281	Up
HHEX	3087	13.31	Down	3.29273	Up
GMFG	9535	14.821	Down	3.36269	Up
CTSS	1520	15.3409	Down	4.4672	Up
LOC100292046	100292046	17.2446	Down	2.90463	Down
LOC100294156	100294156	17.2446	Down	2.90463	Down
C4A	720	17.2446	Down	2.90463	Down
C4B	721	17.2446	Down	2.90463	Down
F11R	50848	18.7493	Down	2.26484	Up
NR4A2	4929	19.699	Down	2.43156	Up
GIMAP2	26157	21.959	Down	2.46305	Up
MYCT1	80177	25.445	Down	2.18875	Up
CXCL2///CXCL1	2920	25.4857	Down	4.88022	Up
C8orf4	56892	32.5112	Down	4.60751	Up
VTN	7448	34.1463	Down	2.53251	Down
SEBOX	645832	34.5699	Down	2.53599	Down
SPP1	6696	40.4225	Down	3.59103	Up
IL33	90865	41.2323	Down	18.6634	Up
ID1	3397	41.7443	Down	2.52574	Up
EDNRB	1910	60.2942	Down	4.15367	Up
LMO2	4005	81.4219	Down	3.37723	Up
